# Supplementary material for: Shared Genetic Etiology of Primary Dilated Cardiomyopathy and Ischemic Dilated Cardiomyopathy
Source: Front Cardiovasc Med. 2021 Nov 23;8:752662. doi: 10.3389/fcvm.2021.752662 (PMC10236477; doi:10.3389/fcvm.2021.752662)
Supplement: Supplementary file 2 [file Data_Sheet_2.xlsx]

## Sheet: Sheet1
	Table S3.Details of PVs and LPVs in the study.
	Variant	Gene Symbol	Variant Type	Amino Acid Change	ACMG classification	ACMG criteria
	chr1:156084729 GGC>G	LMNA	frameshift deletion	LMNA:NM_001282626:exon1:c.21 22del:p.R7fs,LMNA:NM_005572:exon1:c.21 22del:p.R7fs,LMNA:NM_170707:exon1:c.21 22del:p.R7fs,LMNA:NM_170708:exon1:c.21 22del:p.R7fs,LMNA:NM_001282625:exon4:c.21 22del:p.R7fs	Likely pathogenic	PVS1, PM2
	chr1:156104248 C>T	LMNA	missense	LMNA:NM_001257374:exon3:c.C232T:p.R78W,LMNA:NM_001282626:exon3:c.C568T:p.R190W,LMNA:NM_005572:exon3:c.C568T:p.R190W,LMNA:NM_170707:exon3:c.C568T:p.R190W,LMNA:NM_170708:exon3:c.C568T:p.R190W,LMNA:NM_001282624:exon4:c.C325T:p.R109W,LMNA:NM_001282625:exon6:c.C568T:p.R190W	Pathogenic	PS2, PS3，PS4, PM1, PM2, PP2, PP3
	chr1:156104692 C>T	LMNA	nonsense	LMNA:NM_001257374:exon4:c.C400T:p.Q134X,LMNA:NM_001282626:exon4:c.C736T:p.Q246X,LMNA:NM_005572:exon4:c.C736T:p.Q246X,LMNA:NM_170707:exon4:c.C736T:p.Q246X,LMNA:NM_170708:exon4:c.C736T:p.Q246X,LMNA:NM_001282624:exon5:c.C493T:p.Q165X,LMNA:NM_001282625:exon7:c.C736T:p.Q246X	Pathogenic	PVS1, PM2, PP3
	chr1:156104767 G>C	LMNA	splicing	-	Pathogenic	PVS1, PS2, PM2
	chr1:156105758 C>T	LMNA	missense	LMNA:NM_001257374:exon6:c.C667T:p.R223W,LMNA:NM_001282626:exon6:c.C1003T:p.R335W,LMNA:NM_005572:exon6:c.C1003T:p.R335W,LMNA:NM_170707:exon6:c.C1003T:p.R335W,LMNA:NM_170708:exon6:c.C1003T:p.R335W,LMNA:NM_001282624:exon7:c.C760T:p.R254W,LMNA:NM_001282625:exon9:c.C1003T:p.R335W	Pathogenic/Likely pathogenic	PP1_strong, PM2, PP2, PP3
	chr1:156105800 C>T	LMNA	missense	LMNA:NM_001257374:exon6:c.C709T:p.R237W,LMNA:NM_001282626:exon6:c.C1045T:p.R349W,LMNA:NM_005572:exon6:c.C1045T:p.R349W,LMNA:NM_170707:exon6:c.C1045T:p.R349W,LMNA:NM_170708:exon6:c.C1045T:p.R349W,LMNA:NM_001282624:exon7:c.C802T:p.R268W,LMNA:NM_001282625:exon9:c.C1045T:p.R349W	Pathogenic/Likely pathogenic	PM2, PM6, PP1, PP2, PP3
	chr1:156106903 G>GATCT	LMNA	splicing	-	Likely pathogenic	PVS1, PM2
	chr1:156108541 G>GA	LMNA	frameshift insertion	LMNA:NM_170708:exon10:c.1872dupA:p.R624fs,LMNA:NM_001257374:exon11:c.1626dupA:p.R542fs,LMNA:NM_170707:exon11:c.1962dupA:p.R654fs	Likely pathogenic	PVS1, PM2
	chr1:201328764 C>T	TNNT2	missense	TNNT2:NM_001001432:exon13:c.G790A:p.D264N,TNNT2:NM_001001431:exon14:c.G799A:p.D267N,TNNT2:NM_001276346:exon14:c.G709A:p.D237N,TNNT2:NM_000364:exon15:c.G829A:p.D277N,TNNT2:NM_001001430:exon15:c.G808A:p.D270N,TNNT2:NM_001276347:exon15:c.G808A:p.D270N,TNNT2:NM_001276345:exon16:c.G838A:p.D280N	Pathogenic	PS1, PS3, PM2, PP1, PP2, PP3
	chr1:201333497 G>A	TNNT2	missense	TNNT2:NM_001001432:exon9:c.C373T:p.R125C,TNNT2:NM_001001430:exon10:c.C388T:p.R130C,TNNT2:NM_001001431:exon10:c.C388T:p.R130C,TNNT2:NM_001276346:exon10:c.C298T:p.R100C,TNNT2:NM_001276347:exon10:c.C388T:p.R130C,TNNT2:NM_000364:exon11:c.C418T:p.R140C,TNNT2:NM_001276345:exon11:c.C418T:p.R140C	Pathogenic/Likely pathogenic	PP1_strong, PM2, PP2, PP3
	chr10:112404329 AG>A	RBM20	frameshift deletion	RBM20:NM_001134363:exon1:c.118delG:p.G40fs	Likely pathogenic	PVS1, PM2
	chr10:112540899 C>T	RBM20	nonsense	RBM20:NM_001134363:exon2:c.C532T:p.R178X	Pathogenic	PVS1, PM2, PP3
	chr10:112572056 G>A	RBM20	missense	RBM20:NM_001134363:exon9:c.G1901A:p.R634Q	Pathogenic	PS1,PM1,PM2,PP3,PP4
	chr10:112572062 G>A	RBM20	missense	RBM20:NM_001134363:exon9:c.G1907A:p.R636H	Pathogenic/Likely pathogenic	PM1, PM2, PM5, PP1
	chr10:112572217 C>T	RBM20	nonsense	RBM20:NM_001134363:exon9:c.C2062T:p.R688X	Likely pathogenic	PVS1, PM2
	chr10:112581063 GA>G	RBM20	frameshift deletion	RBM20:NM_001134363:exon11:c.2687delA:p.E896fs	Likely pathogenic	PVS1, PM2
	chr10:121411252 TG>T	BAG3	frameshift deletion	BAG3:NM_004281:exon1:c.66delG:p.L22fs	Likely pathogenic	PVS1, PM2
	chr10:121411299 T>TA	BAG3	frameshift insertion	BAG3:NM_004281:exon1:c.112 113insA:p.F38fs	Likely pathogenic	PVS1, PM2
	chr10:121429549 C>T	BAG3	nonsense	BAG3:NM_004281:exon2:c.C367T:p.R123X	Pathogenic	PVS1, PP3, PP5
	chr10:92679010 G>GT	ANKRD1	frameshift insertion	ANKRD1:NM_014391:exon3:c.222dupA:p.L75fs	Likely pathogenic	PVS1, PM2
	chr11:19207813 G>A	CSRP3	nonsense	CSRP3:NM_003476:exon5:c.C364T:p.R122X	Pathogenic	PVS1, PM2, PP3, PP5
	chr11:47353626 G>A	MYBPC3	nonsense	MYBPC3:NM_000256:exon32:c.C3811T:p.R1271X	Pathogenic	PVS1, PS3, PM2, PP3, PP5
	chr11:47354119 TG>T	MYBPC3	frameshift deletion	MYBPC3:NM_000256:exon31:c.3624delC:p.P1208fs	Pathogenic	PVS1, PM2
	chr11:47371408 A>G	MYBPC3	missense	MYBPC3:NM_000256:exon5:c.T571C:p.W191R	Likely pathogenic	PM1, PM2, PP2, PP3
	chr11:47371447 C>T	MYBPC3	missense	MYBPC3:NM_000256:exon5:c.G532A:p.V178M	Likely pathogenic	PM1, PM2, PP3, PP5
	chr11:47374196 C>T	MYBPC3	missense	MYBPC3:NM_000256:exon1:c.G3A:p.M1I	Likely pathogenic	PS1, PM2, PP5
	chr11:6630017 C>T	ILK	nonsense	ILK:NM_001014795:exon4:c.C445T:p.R149X,ILK:NM_001278442:exon4:c.C43T:p.R15X,ILK:NM_001014794:exon5:c.C445T:p.R149X,ILK:NM_004517:exon5:c.C445T:p.R149X	Likely pathogenic	PVS1, PM2
	chr12:22001165 G>A	ABCC9	nonsense	ABCC9:NM_005691:exon23:c.C2785T:p.Q929X,ABCC9:NM_020297:exon23:c.C2785T:p.Q929X	Pathogenic	PVS1, PM2, PP3
	chr14:23854251 C>A	MYH6	splicing	-	Likely pathogenic	PVS1, PM2
	chr14:23863118 C>T	MYH6	splicing	-	Likely pathogenic	PVS1, PM2
	chr14:23863342 C>A	MYH6	nonsense	MYH6:NM_002471:exon21:c.G2620T:p.E874X	Likely pathogenic	PVS1, PM2
	chr14:23870164 G>GAGGT	MYH6	frameshift insertion	MYH6:NM_002471:exon13:c.1163 1164insACCT:p.L388fs	Likely pathogenic	PVS1, PM2
	chr14:23883069 G>A	MYH7	missense	MYH7:NM_000257:exon39:c.C5689T:p.R1897C	Likely pathogenic	PM1, PM2, PP2, PP3
	chr14:23884256 G>A	MYH7	missense	MYH7:NM_000257:exon37:c.C5507T:p.S1836L	Likely pathogenic	PM1, PM2, PP2, PP5
	chr14:23884341 C>T	MYH7	missense	MYH7:NM_000257:exon37:c.G5422A:p.G1808S	Likely pathogenic	PM1, PM2, PP2, PP3, PP5
	chr14:23884407 T>C	MYH7	missense	MYH7:NM_000257:exon37:c.A5356G:p.M1786V	Likely pathogenic	PM1, PM2, PP2, PP3
	chr14:23884879 G>C	MYH7	missense	MYH7:NM_000257:exon35:c.C5116G:p.L1706V	Likely pathogenic	PM1, PM2, PP2, PP3
	chr14:23885010 C>T	MYH7	missense	MYH7:NM_000257:exon35:c.G4985A:p.R1662H	Likely pathogenic	PM1, PM2, PP2, PP5
	chr14:23886132 C>T	MYH7	missense	MYH7:NM_000257:exon33:c.G4589A:p.R1530Q	Likely pathogenic	PM1, PM2, PP2, PP3
	chr14:23886383 G>A	MYH7	missense	MYH7:NM_000257:exon32:c.C4498T:p.R1500W	Pathogenic/Likely pathogenic	PS3, PM2, PP1, PP3
	chr14:23886440 G>A	MYH7	missense	MYH7:NM_000257:exon32:c.C4441T:p.L1481F	Likely pathogenic	PM1, PM2, PP2, PP3
	chr14:23887584 G>A	MYH7	missense	MYH7:NM_000257:exon30:c.C4004T:p.S1335L	Likely pathogenic	PM1, PM2, PP2, PP3, PP5
	chr14:23888742 C>T	MYH7	missense	MYH7:NM_000257:exon28:c.G3803A:p.R1268H	Likely pathogenic	PM1, PM2, PP2, PP3
	chr14:23888744 C>G	MYH7	missense	MYH7:NM_000257:exon28:c.G3801C:p.Q1267H	Likely pathogenic	PM1, PM2, PP2, PP3, BP6
	chr14:23889404 G>C	MYH7	missense	MYH7:NM_000257:exon27:c.C3376G:p.R1126G	Likely pathogenic	PM1, PM2, PP2, PP3
	chr14:23891462 C>T	MYH7	missense	MYH7:NM_000257:exon25:c.G3172A:p.D1058N	Likely pathogenic	PM1, PM2, PP2, PP3
	chr14:23891500 C>T	MYH7	missense	MYH7:NM_000257:exon25:c.G3134A:p.R1045H	Likely pathogenic	PM1, PM2, PP2, PP3
	chr14:23892874 T>C	MYH7	missense	MYH7:NM_000257:exon24:c.A2981G:p.K994R	Likely pathogenic	PM1, PM2, PP2, PP3
	chr14:23894061 A>G	MYH7	missense	MYH7:NM_000257:exon22:c.T2596C:p.S866P	Likely pathogenic	PM1, PM2, PP2, PP3
	chr14:23897001 C>T	MYH7	missense	MYH7:NM_000257:exon16:c.G1681A:p.A561T	Likely pathogenic	PM1, PM2, PP2, PP5, BP4
	chr14:23901959 G>C	MYH7	missense	MYH7:NM_000257:exon5:c.C391G:p.L131V	Likely pathogenic	PM1, PM2, PP2, PP3
	chr15:63362083 C>T	TPM1	nonsense	TPM1:NM_001018008:exon8:c.C679T:p.Q227X,TPM1:NM_001330351:exon8:c.C679T:p.Q227X	Pathogenic	PVS1, PM2, PP3
	chr18:29099830 G>A	DSG2	missense	DSG2:NM_001943:exon3:c.G146A:p.R49H	Pathogenic/Likely pathogenic	PS2, PM2, PS4_Moderate, PP3
	chr18:29102115 A>G	DSG2	missense	DSG2:NM_001943:exon6:c.A593G:p.Y198C	Likely pathogenic	PM1, PM2, PP3, PP5, BP1
	chr18:29104430 T>A	DSG2	nonsense	DSG2:NM_001943:exon7:c.T710A:p.L237X	Pathogenic	PVS1, PM2, PP3
	chr18:29116333 T>G	DSG2	missense	DSG2:NM_001943:exon11:c.T1592G:p.F531C	Likely pathogenic	PM1, PM2, PP3, PP5, BP1
	chr18:29118742 GA>G	DSG2	frameshift deletion	DSG2:NM_001943:exon12:c.1681delA:p.K561fs	Likely pathogenic	PVS1, PM2
	chr2:179395540 CTG>C	TTN	frameshift deletion	TTN:NM_003319:exon186:c.78605 78606del:p.T26202fs,TTN:NM_133432:exon187:c.78980 78981del:p.T26327fs,TTN:NM_133437:exon187:c.79181 79182del:p.T26394fs,TTN:NM_133378:exon307:c.98096 98097del:p.T32699fs,TTN:NM_001256850:exon308:c.100877 100878del:p.T33626fs,TTN:NM_001267550:exon358:c.105800 105801del:p.T35267fs	Likely pathogenic	PVS1, PM2
	chr2:179395588 G>A	TTN	nonsense	TTN:NM_003319:exon186:c.C78559T:p.R26187X,TTN:NM_133432:exon187:c.C78934T:p.R26312X,TTN:NM_133437:exon187:c.C79135T:p.R26379X,TTN:NM_133378:exon307:c.C98050T:p.R32684X,TTN:NM_001256850:exon308:c.C100831T:p.R33611X,TTN:NM_001267550:exon358:c.C105754T:p.R35252X	Pathogenic	PVS1, PM2, PP3, PP5
	chr2:179395886 GGT>G	TTN	frameshift deletion	TTN:NM_003319:exon186:c.78259 78260del:p.T26087fs,TTN:NM_133432:exon187:c.78634 78635del:p.T26212fs,TTN:NM_133437:exon187:c.78835 78836del:p.T26279fs,TTN:NM_133378:exon307:c.97750 97751del:p.T32584fs,TTN:NM_001256850:exon308:c.100531 100532del:p.T33511fs,TTN:NM_001267550:exon358:c.105454 105455del:p.T35152fs	Likely pathogenic	PVS1, PM2
	chr2:179396395 G>A	TTN	nonsense	TTN:NM_003319:exon186:c.C77752T:p.Q25918X,TTN:NM_133432:exon187:c.C78127T:p.Q26043X,TTN:NM_133437:exon187:c.C78328T:p.Q26110X,TTN:NM_133378:exon307:c.C97243T:p.Q32415X,TTN:NM_001256850:exon308:c.C100024T:p.Q33342X,TTN:NM_001267550:exon358:c.C104947T:p.Q34983X	Pathogenic	PVS1, PM2, PP3
	chr2:179396467 TA>T	TTN	frameshift deletion	TTN:NM_003319:exon186:c.77679delT:p.N25893fs,TTN:NM_133432:exon187:c.78054delT:p.N26018fs,TTN:NM_133437:exon187:c.78255delT:p.N26085fs,TTN:NM_133378:exon307:c.97170delT:p.N32390fs,TTN:NM_001256850:exon308:c.99951delT:p.N33317fs,TTN:NM_001267550:exon358:c.104874delT:p.N34958fs	Likely pathogenic	PVS1, PM2
	chr2:179397088 G>A	TTN	nonsense	TTN:NM_003319:exon186:c.C77059T:p.Q25687X,TTN:NM_133432:exon187:c.C77434T:p.Q25812X,TTN:NM_133437:exon187:c.C77635T:p.Q25879X,TTN:NM_133378:exon307:c.C96550T:p.Q32184X,TTN:NM_001256850:exon308:c.C99331T:p.Q33111X,TTN:NM_001267550:exon358:c.C104254T:p.Q34752X	Pathogenic	PVS1, PM2, PP3
	chr2:179399943 CT>C	TTN	frameshift deletion	TTN:NM_003319:exon186:c.74203delA:p.R24735fs,TTN:NM_133432:exon187:c.74578delA:p.R24860fs,TTN:NM_133437:exon187:c.74779delA:p.R24927fs,TTN:NM_133378:exon307:c.93694delA:p.R31232fs,TTN:NM_001256850:exon308:c.96475delA:p.R32159fs,TTN:NM_001267550:exon358:c.101398delA:p.R33800fs	Likely pathogenic	PVS1, PM2
	chr2:179404263 C>T	TTN	nonsense	TTN:NM_003319:exon180:c.G71334A:p.W23778X,TTN:NM_133432:exon181:c.G71709A:p.W23903X,TTN:NM_133437:exon181:c.G71910A:p.W23970X,TTN:NM_133378:exon301:c.G90825A:p.W30275X,TTN:NM_001256850:exon302:c.G93606A:p.W31202X,TTN:NM_001267550:exon352:c.G98529A:p.W32843X	Pathogenic	PVS1, PM2, PP3
	chr2:179404296 G>GA	TTN	frameshift insertion	TTN:NM_003319:exon180:c.71300dupT:p.I23767fs,TTN:NM_133432:exon181:c.71675dupT:p.I23892fs,TTN:NM_133437:exon181:c.71876dupT:p.I23959fs,TTN:NM_133378:exon301:c.90791dupT:p.I30264fs,TTN:NM_001256850:exon302:c.93572dupT:p.I31191fs,TTN:NM_001267550:exon352:c.98495dupT:p.I32832fs	Likely pathogenic	PVS1, PM2
	chr2:179404375 T>TC	TTN	frameshift insertion	TTN:NM_003319:exon180:c.71221dupG:p.D23741fs,TTN:NM_133432:exon181:c.71596dupG:p.D23866fs,TTN:NM_133437:exon181:c.71797dupG:p.D23933fs,TTN:NM_133378:exon301:c.90712dupG:p.D30238fs,TTN:NM_001256850:exon302:c.93493dupG:p.D31165fs,TTN:NM_001267550:exon352:c.98416dupG:p.D32806fs	Likely pathogenic	PVS1, PM2
	chr2:179408130 AG>A	TTN	frameshift deletion	TTN:NM_003319:exon175:c.69374delC:p.P23125fs,TTN:NM_133432:exon176:c.69749delC:p.P23250fs,TTN:NM_133437:exon176:c.69950delC:p.P23317fs,TTN:NM_133378:exon296:c.88865delC:p.P29622fs,TTN:NM_001256850:exon297:c.91646delC:p.P30549fs,TTN:NM_001267550:exon347:c.96569delC:p.P32190fs	Likely pathogenic	PVS1, PM2
	chr2:179411050 G>A	TTN	nonsense	TTN:NM_003319:exon170:c.C67813T:p.R22605X,TTN:NM_133432:exon171:c.C68188T:p.R22730X,TTN:NM_133437:exon171:c.C68389T:p.R22797X,TTN:NM_133378:exon291:c.C87304T:p.R29102X,TTN:NM_001256850:exon292:c.C90085T:p.R30029X,TTN:NM_001267550:exon342:c.C95008T:p.R31670X	Pathogenic	PVS1, PM2, PP3
	chr2:179411339 G>A	TTN	nonsense	TTN:NM_003319:exon169:c.C67621T:p.R22541X,TTN:NM_133432:exon170:c.C67996T:p.R22666X,TTN:NM_133437:exon170:c.C68197T:p.R22733X,TTN:NM_133378:exon290:c.C87112T:p.R29038X,TTN:NM_001256850:exon291:c.C89893T:p.R29965X,TTN:NM_001267550:exon341:c.C94816T:p.R31606X	Pathogenic	PVS1, PM2, PP5
	chr2:179412583 TTAAG>T	TTN	frameshift deletion	TTN:NM_003319:exon167:c.66571 66574del:p.L22191fs,TTN:NM_133432:exon168:c.66946 66949del:p.L22316fs,TTN:NM_133437:exon168:c.67147 67150del:p.L22383fs,TTN:NM_133378:exon288:c.86062 86065del:p.L28688fs,TTN:NM_001256850:exon289:c.88843 88846del:p.L29615fs,TTN:NM_001267550:exon339:c.93766 93769del:p.L31256fs	Likely pathogenic	PVS1, PM2
	chr2:179413052 GCTCACCAACA>G	TTN	frameshift deletion	TTN:NM_003319:exon167:c.66096 66105del:p.G22032fs,TTN:NM_133432:exon168:c.66471 66480del:p.G22157fs,TTN:NM_133437:exon168:c.66672 66681del:p.G22224fs,TTN:NM_133378:exon288:c.85587 85596del:p.G28529fs,TTN:NM_001256850:exon289:c.88368 88377del:p.G29456fs,TTN:NM_001267550:exon339:c.93291 93300del:p.G31097fs	Likely pathogenic	PVS1, PM2
	chr2:179414134 C>T	TTN	nonsense	TTN:NM_003319:exon167:c.G65024A:p.W21675X,TTN:NM_133432:exon168:c.G65399A:p.W21800X,TTN:NM_133437:exon168:c.G65600A:p.W21867X,TTN:NM_133378:exon288:c.G84515A:p.W28172X,TTN:NM_001256850:exon289:c.G87296A:p.W29099X,TTN:NM_001267550:exon339:c.G92219A:p.W30740X	Pathogenic	PVS1, PM2, PP3
	chr2:179414391 G>GT	TTN	frameshift insertion	TTN:NM_003319:exon166:c.64862dupA:p.N21621fs,TTN:NM_133432:exon167:c.65237dupA:p.N21746fs,TTN:NM_133437:exon167:c.65438dupA:p.N21813fs,TTN:NM_133378:exon287:c.84353dupA:p.N28118fs,TTN:NM_001256850:exon288:c.87134dupA:p.N29045fs,TTN:NM_001267550:exon338:c.92057dupA:p.N30686fs	Likely pathogenic	PVS1, PM2
	chr2:179416930 G>A	TTN	nonsense	TTN:NM_003319:exon163:c.C63502T:p.R21168X,TTN:NM_133432:exon164:c.C63877T:p.R21293X,TTN:NM_133437:exon164:c.C64078T:p.R21360X,TTN:NM_133378:exon284:c.C82993T:p.R27665X,TTN:NM_001256850:exon285:c.C85774T:p.R28592X,TTN:NM_001267550:exon335:c.C90697T:p.R30233X	Pathogenic	PVS1, PM2, PP3
	chr2:179417382 A>AT	TTN	frameshift insertion	TTN:NM_003319:exon163:c.63049dupA:p.I21017fs,TTN:NM_133432:exon164:c.63424dupA:p.I21142fs,TTN:NM_133437:exon164:c.63625dupA:p.I21209fs,TTN:NM_133378:exon284:c.82540dupA:p.I27514fs,TTN:NM_001256850:exon285:c.85321dupA:p.I28441fs,TTN:NM_001267550:exon335:c.90244dupA:p.I30082fs	Likely pathogenic	PVS1, PM2
	chr2:179417474 C>T	TTN	nonsense	TTN:NM_003319:exon163:c.G62958A:p.W20986X,TTN:NM_133432:exon164:c.G63333A:p.W21111X,TTN:NM_133437:exon164:c.G63534A:p.W21178X,TTN:NM_133378:exon284:c.G82449A:p.W27483X,TTN:NM_001256850:exon285:c.G85230A:p.W28410X,TTN:NM_001267550:exon335:c.G90153A:p.W30051X	Pathogenic	PVS1, PM2, PP3
	chr2:179418306 CG>C	TTN	frameshift deletion	TTN:NM_003319:exon162:c.62230delC:p.R20744fs,TTN:NM_133432:exon163:c.62605delC:p.R20869fs,TTN:NM_133437:exon163:c.62806delC:p.R20936fs,TTN:NM_133378:exon283:c.81721delC:p.R27241fs,TTN:NM_001256850:exon284:c.84502delC:p.R28168fs,TTN:NM_001267550:exon334:c.89425delC:p.R29809fs	Likely pathogenic	PVS1, PM2
	chr2:179418850 C>CT	TTN	frameshift insertion	TTN:NM_003319:exon161:c.61792dupA:p.S20598fs,TTN:NM_133432:exon162:c.62167dupA:p.S20723fs,TTN:NM_133437:exon162:c.62368dupA:p.S20790fs,TTN:NM_133378:exon282:c.81283dupA:p.S27095fs,TTN:NM_001256850:exon283:c.84064dupA:p.S28022fs,TTN:NM_001267550:exon333:c.88987dupA:p.S29663fs	Likely pathogenic	PVS1, PM2
	chr2:179419260 ATG>A	TTN	frameshift deletion	TTN:NM_003319:exon160:c.61617 61618del:p.Y20539fs,TTN:NM_133432:exon161:c.61992 61993del:p.Y20664fs,TTN:NM_133437:exon161:c.62193 62194del:p.Y20731fs,TTN:NM_133378:exon281:c.81108 81109del:p.Y27036fs,TTN:NM_001256850:exon282:c.83889 83890del:p.Y27963fs,TTN:NM_001267550:exon332:c.88812 88813del:p.Y29604fs	Likely pathogenic	PVS1, PM2
	chr2:179419385 AC>A	TTN	frameshift deletion	TTN:NM_003319:exon160:c.61493delG:p.G20498fs,TTN:NM_133432:exon161:c.61868delG:p.G20623fs,TTN:NM_133437:exon161:c.62069delG:p.G20690fs,TTN:NM_133378:exon281:c.80984delG:p.G26995fs,TTN:NM_001256850:exon282:c.83765delG:p.G27922fs,TTN:NM_001267550:exon332:c.88688delG:p.G29563fs	Likely pathogenic	PVS1, PM2
	chr2:179421743 CA>C	TTN	frameshift deletion	TTN:NM_003319:exon158:c.60942delT:p.D20314fs,TTN:NM_133432:exon159:c.61317delT:p.D20439fs,TTN:NM_133437:exon159:c.61518delT:p.D20506fs,TTN:NM_133378:exon279:c.80433delT:p.D26811fs,TTN:NM_001256850:exon280:c.83214delT:p.D27738fs,TTN:NM_001267550:exon330:c.88137delT:p.D29379fs	Likely pathogenic	PVS1, PM2
	chr2:179422374 C>CT	TTN	splicing	-	Likely pathogenic	PVS1, PM2
	chr2:179422963 C>A	TTN	splicing	-	Likely pathogenic	PVS1, PM2
	chr2:179424695 CAT>C	TTN	frameshift deletion	TTN:NM_003319:exon154:c.58967 58968del:p.Y19656fs,TTN:NM_133432:exon155:c.59342 59343del:p.Y19781fs,TTN:NM_133437:exon155:c.59543 59544del:p.Y19848fs,TTN:NM_133378:exon275:c.78458 78459del:p.Y26153fs,TTN:NM_001256850:exon276:c.81239 81240del:p.Y27080fs,TTN:NM_001267550:exon326:c.86162 86163del:p.Y28721fs	Likely pathogenic	PVS1, PM2
	chr2:179424731 A>AT	TTN	frameshift insertion	TTN:NM_003319:exon154:c.58932dupA:p.Y19645fs,TTN:NM_133432:exon155:c.59307dupA:p.Y19770fs,TTN:NM_133437:exon155:c.59508dupA:p.Y19837fs,TTN:NM_133378:exon275:c.78423dupA:p.Y26142fs,TTN:NM_001256850:exon276:c.81204dupA:p.Y27069fs,TTN:NM_001267550:exon326:c.86127dupA:p.Y28710fs	Likely pathogenic	PVS1, PM2
	chr2:179425592 G>A	TTN	nonsense	TTN:NM_003319:exon154:c.C58072T:p.R19358X,TTN:NM_133432:exon155:c.C58447T:p.R19483X,TTN:NM_133437:exon155:c.C58648T:p.R19550X,TTN:NM_133378:exon275:c.C77563T:p.R25855X,TTN:NM_001256850:exon276:c.C80344T:p.R26782X,TTN:NM_001267550:exon326:c.C85267T:p.R28423X	Pathogenic	PVS1, PM2, PP3
	chr2:179426257 C>T	TTN	nonsense	TTN:NM_003319:exon154:c.G57407A:p.W19136X,TTN:NM_133432:exon155:c.G57782A:p.W19261X,TTN:NM_133437:exon155:c.G57983A:p.W19328X,TTN:NM_133378:exon275:c.G76898A:p.W25633X,TTN:NM_001256850:exon276:c.G79679A:p.W26560X,TTN:NM_001267550:exon326:c.G84602A:p.W28201X	Pathogenic	PVS1, PM2, PP3
	chr2:179426274 T>TG	TTN	frameshift insertion	TTN:NM_003319:exon154:c.57389 57390insC:p.E19130fs,TTN:NM_133432:exon155:c.57764 57765insC:p.E19255fs,TTN:NM_133437:exon155:c.57965 57966insC:p.E19322fs,TTN:NM_133378:exon275:c.76880 76881insC:p.E25627fs,TTN:NM_001256850:exon276:c.79661 79662insC:p.E26554fs,TTN:NM_001267550:exon326:c.84584 84585insC:p.E28195fs	Likely pathogenic	PVS1, PM2
	chr2:179426276 CTT>C	TTN	frameshift deletion	TTN:NM_003319:exon154:c.57386 57387del:p.K19129fs,TTN:NM_133432:exon155:c.57761 57762del:p.K19254fs,TTN:NM_133437:exon155:c.57962 57963del:p.K19321fs,TTN:NM_133378:exon275:c.76877 76878del:p.K25626fs,TTN:NM_001256850:exon276:c.79658 79659del:p.K26553fs,TTN:NM_001267550:exon326:c.84581 84582del:p.K28194fs	Likely pathogenic	PVS1, PM2
	chr2:179426643 TA>T	TTN	frameshift deletion	TTN:NM_003319:exon154:c.57020delT:p.I19007fs,TTN:NM_133432:exon155:c.57395delT:p.I19132fs,TTN:NM_133437:exon155:c.57596delT:p.I19199fs,TTN:NM_133378:exon275:c.76511delT:p.I25504fs,TTN:NM_001256850:exon276:c.79292delT:p.I26431fs,TTN:NM_001267550:exon326:c.84215delT:p.I28072fs	Likely pathogenic	PVS1, PM2
	chr2:179427020 G>GA	TTN	frameshift insertion	TTN:NM_003319:exon154:c.56643dupT:p.P18882fs,TTN:NM_133432:exon155:c.57018dupT:p.P19007fs,TTN:NM_133437:exon155:c.57219dupT:p.P19074fs,TTN:NM_133378:exon275:c.76134dupT:p.P25379fs,TTN:NM_001256850:exon276:c.78915dupT:p.P26306fs,TTN:NM_001267550:exon326:c.83838dupT:p.P27947fs	Likely pathogenic	PVS1, PM2
	chr2:179427128 TC>T	TTN	nonsense	TTN:NM_003319:exon154:c.56535delG:p.W18845X,TTN:NM_133432:exon155:c.56910delG:p.W18970X,TTN:NM_133437:exon155:c.57111delG:p.W19037X,TTN:NM_133378:exon275:c.76026delG:p.W25342X,TTN:NM_001256850:exon276:c.78807delG:p.W26269X,TTN:NM_001267550:exon326:c.83730delG:p.W27910X	Likely pathogenic	PVS1, PM2
	chr2:179428529 CACGGAAAATGT>C	TTN	frameshift deletion	TTN:NM_003319:exon154:c.55124 55134del:p.Y18375fs,TTN:NM_133432:exon155:c.55499 55509del:p.Y18500fs,TTN:NM_133437:exon155:c.55700 55710del:p.Y18567fs,TTN:NM_133378:exon275:c.74615 74625del:p.Y24872fs,TTN:NM_001256850:exon276:c.77396 77406del:p.Y25799fs,TTN:NM_001267550:exon326:c.82319 82329del:p.Y27440fs	Likely pathogenic	PVS1, PM2
	chr2:179429822 G>A	TTN	nonsense	TTN:NM_003319:exon154:c.C53842T:p.R17948X,TTN:NM_133432:exon155:c.C54217T:p.R18073X,TTN:NM_133437:exon155:c.C54418T:p.R18140X,TTN:NM_133378:exon275:c.C73333T:p.R24445X,TTN:NM_001256850:exon276:c.C76114T:p.R25372X,TTN:NM_001267550:exon326:c.C81037T:p.R27013X	Pathogenic	PVS1, PM2, PP3, PP5
	chr2:179429903 TA>T	TTN	frameshift deletion	TTN:NM_003319:exon154:c.53760delT:p.V17920fs,TTN:NM_133432:exon155:c.54135delT:p.V18045fs,TTN:NM_133437:exon155:c.54336delT:p.V18112fs,TTN:NM_133378:exon275:c.73251delT:p.V24417fs,TTN:NM_001256850:exon276:c.76032delT:p.V25344fs,TTN:NM_001267550:exon326:c.80955delT:p.V26985fs	Likely pathogenic	PVS1, PM2
	chr2:179431835 CA>C	TTN	frameshift deletion	TTN:NM_003319:exon154:c.51828delT:p.V17276fs,TTN:NM_133432:exon155:c.52203delT:p.V17401fs,TTN:NM_133437:exon155:c.52404delT:p.V17468fs,TTN:NM_133378:exon275:c.71319delT:p.V23773fs,TTN:NM_001256850:exon276:c.74100delT:p.V24700fs,TTN:NM_001267550:exon326:c.79023delT:p.V26341fs	Likely pathogenic	PVS1, PM2
	chr2:179431880 G>A	TTN	nonsense	TTN:NM_003319:exon154:c.C51784T:p.R17262X,TTN:NM_133432:exon155:c.C52159T:p.R17387X,TTN:NM_133437:exon155:c.C52360T:p.R17454X,TTN:NM_133378:exon275:c.C71275T:p.R23759X,TTN:NM_001256850:exon276:c.C74056T:p.R24686X,TTN:NM_001267550:exon326:c.C78979T:p.R26327X	Likely pathogenic	PVS1, PM2
	chr2:179432127 GTTCT>G	TTN	frameshift deletion	TTN:NM_003319:exon154:c.51533 51536del:p.K17178fs,TTN:NM_133432:exon155:c.51908 51911del:p.K17303fs,TTN:NM_133437:exon155:c.52109 52112del:p.K17370fs,TTN:NM_133378:exon275:c.71024 71027del:p.K23675fs,TTN:NM_001256850:exon276:c.73805 73808del:p.K24602fs,TTN:NM_001267550:exon326:c.78728 78731del:p.K26243fs	Likely pathogenic	PVS1, PM2
	chr2:179432542 GT>G	TTN	frameshift deletion	TTN:NM_003319:exon154:c.51121delA:p.T17041fs,TTN:NM_133432:exon155:c.51496delA:p.T17166fs,TTN:NM_133437:exon155:c.51697delA:p.T17233fs,TTN:NM_133378:exon275:c.70612delA:p.T23538fs,TTN:NM_001256850:exon276:c.73393delA:p.T24465fs,TTN:NM_001267550:exon326:c.78316delA:p.T26106fs	Likely pathogenic	PVS1, PM2
	chr2:179432880 AG>A	TTN	frameshift deletion	TTN:NM_003319:exon154:c.50783delC:p.P16928fs,TTN:NM_133432:exon155:c.51158delC:p.P17053fs,TTN:NM_133437:exon155:c.51359delC:p.P17120fs,TTN:NM_133378:exon275:c.70274delC:p.P23425fs,TTN:NM_001256850:exon276:c.73055delC:p.P24352fs,TTN:NM_001267550:exon326:c.77978delC:p.P25993fs	Likely pathogenic	PVS1, PM2
	chr2:179433260 G>A	TTN	nonsense	TTN:NM_003319:exon154:c.C50404T:p.Q16802X,TTN:NM_133432:exon155:c.C50779T:p.Q16927X,TTN:NM_133437:exon155:c.C50980T:p.Q16994X,TTN:NM_133378:exon275:c.C69895T:p.Q23299X,TTN:NM_001256850:exon276:c.C72676T:p.Q24226X,TTN:NM_001267550:exon326:c.C77599T:p.Q25867X	Pathogenic	PVS1, PM2, PP3
	chr2:179433839 T>A	TTN	nonsense	TTN:NM_003319:exon154:c.A49825T:p.R16609X,TTN:NM_133432:exon155:c.A50200T:p.R16734X,TTN:NM_133437:exon155:c.A50401T:p.R16801X,TTN:NM_133378:exon275:c.A69316T:p.R23106X,TTN:NM_001256850:exon276:c.A72097T:p.R24033X,TTN:NM_001267550:exon326:c.A77020T:p.R25674X	Pathogenic	PVS1, PM2, PP3
	chr2:179434089 CTT>C	TTN	frameshift deletion	TTN:NM_003319:exon154:c.49573 49574del:p.K16525fs,TTN:NM_133432:exon155:c.49948 49949del:p.K16650fs,TTN:NM_133437:exon155:c.50149 50150del:p.K16717fs,TTN:NM_133378:exon275:c.69064 69065del:p.K23022fs,TTN:NM_001256850:exon276:c.71845 71846del:p.K23949fs,TTN:NM_001267550:exon326:c.76768 76769del:p.K25590fs	Likely pathogenic	PVS1, PM2
	chr2:179434925 C>A	TTN	nonsense	TTN:NM_003319:exon154:c.G48739T:p.E16247X,TTN:NM_133432:exon155:c.G49114T:p.E16372X,TTN:NM_133437:exon155:c.G49315T:p.E16439X,TTN:NM_133378:exon275:c.G68230T:p.E22744X,TTN:NM_001256850:exon276:c.G71011T:p.E23671X,TTN:NM_001267550:exon326:c.G75934T:p.E25312X	Pathogenic	PVS1, PM2, PP3
	chr2:179435045 CT>C	TTN	frameshift deletion	TTN:NM_003319:exon154:c.48618delA:p.E16206fs,TTN:NM_133432:exon155:c.48993delA:p.E16331fs,TTN:NM_133437:exon155:c.49194delA:p.E16398fs,TTN:NM_133378:exon275:c.68109delA:p.E22703fs,TTN:NM_001256850:exon276:c.70890delA:p.E23630fs,TTN:NM_001267550:exon326:c.75813delA:p.E25271fs	Likely pathogenic	PVS1, PM2
	chr2:179435390 G>A	TTN	nonsense	TTN:NM_003319:exon154:c.C48274T:p.R16092X,TTN:NM_133432:exon155:c.C48649T:p.R16217X,TTN:NM_133437:exon155:c.C48850T:p.R16284X,TTN:NM_133378:exon275:c.C67765T:p.R22589X,TTN:NM_001256850:exon276:c.C70546T:p.R23516X,TTN:NM_001267550:exon326:c.C75469T:p.R25157X	Pathogenic/Likely pathogenic	PVS1, PM2
	chr2:179436280 G>T	TTN	nonsense	TTN:NM_003319:exon154:c.C47384A:p.S15795X,TTN:NM_133432:exon155:c.C47759A:p.S15920X,TTN:NM_133437:exon155:c.C47960A:p.S15987X,TTN:NM_133378:exon275:c.C66875A:p.S22292X,TTN:NM_001256850:exon276:c.C69656A:p.S23219X,TTN:NM_001267550:exon326:c.C74579A:p.S24860X	Pathogenic	PVS1, PM2, PP3
	chr2:179436949 C>T	TTN	nonsense	TTN:NM_003319:exon154:c.G46715A:p.W15572X,TTN:NM_133432:exon155:c.G47090A:p.W15697X,TTN:NM_133437:exon155:c.G47291A:p.W15764X,TTN:NM_133378:exon275:c.G66206A:p.W22069X,TTN:NM_001256850:exon276:c.G68987A:p.W22996X,TTN:NM_001267550:exon326:c.G73910A:p.W24637X	Pathogenic	PVS1, PM2, PP3
	chr2:179437013 G>A	TTN	nonsense	TTN:NM_003319:exon154:c.C46651T:p.R15551X,TTN:NM_133432:exon155:c.C47026T:p.R15676X,TTN:NM_133437:exon155:c.C47227T:p.R15743X,TTN:NM_133378:exon275:c.C66142T:p.R22048X,TTN:NM_001256850:exon276:c.C68923T:p.R22975X,TTN:NM_001267550:exon326:c.C73846T:p.R24616X	Pathogenic	PVS1, PM2, PP3, PP5
	chr2:179437449 T>TAAAG	TTN	frameshift insertion	TTN:NM_003319:exon154:c.46214 46215insCTTT:p.L15405fs,TTN:NM_133432:exon155:c.46589 46590insCTTT:p.L15530fs,TTN:NM_133437:exon155:c.46790 46791insCTTT:p.L15597fs,TTN:NM_133378:exon275:c.65705 65706insCTTT:p.L21902fs,TTN:NM_001256850:exon276:c.68486 68487insCTTT:p.L22829fs,TTN:NM_001267550:exon326:c.73409 73410insCTTT:p.L24470fs	Likely pathogenic	PVS1, PM2
	chr2:179438698 G>C	TTN	nonsense	TTN:NM_003319:exon154:c.C44966G:p.S14989X,TTN:NM_133432:exon155:c.C45341G:p.S15114X,TTN:NM_133437:exon155:c.C45542G:p.S15181X,TTN:NM_133378:exon275:c.C64457G:p.S21486X,TTN:NM_001256850:exon276:c.C67238G:p.S22413X,TTN:NM_001267550:exon326:c.C72161G:p.S24054X	Pathogenic	PVS1, PM2, PP3
	chr2:179439257 G>A	TTN	nonsense	TTN:NM_003319:exon154:c.C44407T:p.R14803X,TTN:NM_133432:exon155:c.C44782T:p.R14928X,TTN:NM_133437:exon155:c.C44983T:p.R14995X,TTN:NM_133378:exon275:c.C63898T:p.R21300X,TTN:NM_001256850:exon276:c.C66679T:p.R22227X,TTN:NM_001267550:exon326:c.C71602T:p.R23868X	Pathogenic	PVS1, PM2, PP3, PP5
	chr2:179439377 C>CA	TTN	frameshift insertion	TTN:NM_003319:exon154:c.44286dupT:p.G14763fs,TTN:NM_133432:exon155:c.44661dupT:p.G14888fs,TTN:NM_133437:exon155:c.44862dupT:p.G14955fs,TTN:NM_133378:exon275:c.63777dupT:p.G21260fs,TTN:NM_001256850:exon276:c.66558dupT:p.G22187fs,TTN:NM_001267550:exon326:c.71481dupT:p.G23828fs	Likely pathogenic	PVS1, PM2
	chr2:179439773 ACT>A	TTN	frameshift deletion	TTN:NM_003319:exon154:c.43889 43890del:p.E14630fs,TTN:NM_133432:exon155:c.44264 44265del:p.E14755fs,TTN:NM_133437:exon155:c.44465 44466del:p.E14822fs,TTN:NM_133378:exon275:c.63380 63381del:p.E21127fs,TTN:NM_001256850:exon276:c.66161 66162del:p.E22054fs,TTN:NM_001267550:exon326:c.71084 71085del:p.E23695fs	Likely pathogenic	PVS1, PM2
	chr2:179440577 CA>C	TTN	frameshift deletion	TTN:NM_003319:exon154:c.43086delT:p.F14362fs,TTN:NM_133432:exon155:c.43461delT:p.F14487fs,TTN:NM_133437:exon155:c.43662delT:p.F14554fs,TTN:NM_133378:exon275:c.62577delT:p.F20859fs,TTN:NM_001256850:exon276:c.65358delT:p.F21786fs,TTN:NM_001267550:exon326:c.70281delT:p.F23427fs	Likely pathogenic	PVS1, PM2
	chr2:179440643 T>TA	TTN	nonsense	TTN:NM_003319:exon154:c.43020dupT:p.N14341 R14342delinsX,TTN:NM_133432:exon155:c.43395dupT:p.N14466 R14467delinsX,TTN:NM_133437:exon155:c.43596dupT:p.N14533 R14534delinsX,TTN:NM_133378:exon275:c.62511dupT:p.N20838 R20839delinsX,TTN:NM_001256850:exon276:c.65292dupT:p.N21765 R21766delinsX,TTN:NM_001267550:exon326:c.70215dupT:p.N23406 R23407delinsX	Likely pathogenic	PVS1, PM2
	chr2:179440808 G>A	TTN	nonsense	TTN:NM_003319:exon154:c.C42856T:p.R14286X,TTN:NM_133432:exon155:c.C43231T:p.R14411X,TTN:NM_133437:exon155:c.C43432T:p.R14478X,TTN:NM_133378:exon275:c.C62347T:p.R20783X,TTN:NM_001256850:exon276:c.C65128T:p.R21710X,TTN:NM_001267550:exon326:c.C70051T:p.R23351X	Pathogenic	PVS1, PM2, PP3, PP5
	chr2:179441449 A>T	TTN	nonsense	TTN:NM_003319:exon153:c.T42327A:p.Y14109X,TTN:NM_133432:exon154:c.T42702A:p.Y14234X,TTN:NM_133437:exon154:c.T42903A:p.Y14301X,TTN:NM_133378:exon274:c.T61818A:p.Y20606X,TTN:NM_001256850:exon275:c.T64599A:p.Y21533X,TTN:NM_001267550:exon325:c.T69522A:p.Y23174X	Likely pathogenic	PVS1, PM2
	chr2:179441550 CA>C	TTN	frameshift deletion	TTN:NM_003319:exon153:c.42225delT:p.P14075fs,TTN:NM_133432:exon154:c.42600delT:p.P14200fs,TTN:NM_133437:exon154:c.42801delT:p.P14267fs,TTN:NM_133378:exon274:c.61716delT:p.P20572fs,TTN:NM_001256850:exon275:c.64497delT:p.P21499fs,TTN:NM_001267550:exon325:c.69420delT:p.P23140fs	Likely pathogenic	PVS1, PM2
	chr2:179443655 G>GT	TTN	frameshift insertion	TTN:NM_003319:exon148:c.40906dupA:p.T13636fs,TTN:NM_133432:exon149:c.41281dupA:p.T13761fs,TTN:NM_133437:exon149:c.41482dupA:p.T13828fs,TTN:NM_133378:exon269:c.60397dupA:p.T20133fs,TTN:NM_001256850:exon270:c.63178dupA:p.T21060fs,TTN:NM_001267550:exon320:c.68101dupA:p.T22701fs	Likely pathogenic	PVS1, PM2
	chr2:179447724 TG>T	TTN	frameshift deletion	TTN:NM_003319:exon141:c.38610delC:p.T12870fs,TTN:NM_133432:exon142:c.38985delC:p.T12995fs,TTN:NM_133437:exon142:c.39186delC:p.T13062fs,TTN:NM_133378:exon262:c.58101delC:p.T19367fs,TTN:NM_001256850:exon263:c.60882delC:p.T20294fs,TTN:NM_001267550:exon313:c.65805delC:p.T21935fs	Likely pathogenic	PVS1, PM2
	chr2:179449216 CTCCA>C	TTN	frameshift deletion	TTN:NM_003319:exon139:c.37863 37866del:p.D12621fs,TTN:NM_133432:exon140:c.38238 38241del:p.D12746fs,TTN:NM_133437:exon140:c.38439 38442del:p.D12813fs,TTN:NM_133378:exon260:c.57354 57357del:p.D19118fs,TTN:NM_001256850:exon261:c.60135 60138del:p.D20045fs,TTN:NM_001267550:exon311:c.65058 65061del:p.D21686fs	Likely pathogenic	PVS1, PM2
	chr2:179449972 C>T	TTN	nonsense	TTN:NM_003319:exon137:c.G37304A:p.W12435X,TTN:NM_133432:exon138:c.G37679A:p.W12560X,TTN:NM_133437:exon138:c.G37880A:p.W12627X,TTN:NM_133378:exon258:c.G56795A:p.W18932X,TTN:NM_001256850:exon259:c.G59576A:p.W19859X,TTN:NM_001267550:exon309:c.G64499A:p.W21500X	Pathogenic	PVS1, PM2, PP3
	chr2:179451478 TG>T	TTN	frameshift deletion	TTN:NM_003319:exon136:c.36954delC:p.A12318fs,TTN:NM_133432:exon137:c.37329delC:p.A12443fs,TTN:NM_133437:exon137:c.37530delC:p.A12510fs,TTN:NM_133378:exon257:c.56445delC:p.A18815fs,TTN:NM_001256850:exon258:c.59226delC:p.A19742fs,TTN:NM_001267550:exon308:c.64149delC:p.A21383fs	Likely pathogenic	PVS1, PM2
	chr2:179452411 G>A	TTN	nonsense	TTN:NM_003319:exon134:c.C36430T:p.R12144X,TTN:NM_133432:exon135:c.C36805T:p.R12269X,TTN:NM_133437:exon135:c.C37006T:p.R12336X,TTN:NM_133378:exon255:c.C55921T:p.R18641X,TTN:NM_001256850:exon256:c.C58702T:p.R19568X,TTN:NM_001267550:exon306:c.C63625T:p.R21209X	Pathogenic	PVS1, PM2, PP3, PP5
	chr2:179454531 G>A	TTN	nonsense	TTN:NM_003319:exon132:c.C34726T:p.R11576X,TTN:NM_133432:exon133:c.C35101T:p.R11701X,TTN:NM_133437:exon133:c.C35302T:p.R11768X,TTN:NM_133378:exon253:c.C54217T:p.R18073X,TTN:NM_001256850:exon254:c.C56998T:p.R19000X,TTN:NM_001267550:exon304:c.C61921T:p.R20641X	Pathogenic	PVS1, PM2, PP3, PP5
	chr2:179454906 CT>C	TTN	frameshift deletion	TTN:NM_003319:exon132:c.34350delA:p.K11450fs,TTN:NM_133432:exon133:c.34725delA:p.K11575fs,TTN:NM_133437:exon133:c.34926delA:p.K11642fs,TTN:NM_133378:exon253:c.53841delA:p.K17947fs,TTN:NM_001256850:exon254:c.56622delA:p.K18874fs,TTN:NM_001267550:exon304:c.61545delA:p.K20515fs	Likely pathogenic	PVS1, PM2
	chr2:179455623 T>A	TTN	nonsense	TTN:NM_003319:exon132:c.A33634T:p.K11212X,TTN:NM_133432:exon133:c.A34009T:p.K11337X,TTN:NM_133437:exon133:c.A34210T:p.K11404X,TTN:NM_133378:exon253:c.A53125T:p.K17709X,TTN:NM_001256850:exon254:c.A55906T:p.K18636X,TTN:NM_001267550:exon304:c.A60829T:p.K20277X	Pathogenic	PVS1, PM2, PP3
	chr2:179456095 A>AATCTC	TTN	frameshift insertion	TTN:NM_003319:exon132:c.33161 33162insGAGAT:p.I11054fs,TTN:NM_133432:exon133:c.33536 33537insGAGAT:p.I11179fs,TTN:NM_133437:exon133:c.33737 33738insGAGAT:p.I11246fs,TTN:NM_133378:exon253:c.52652 52653insGAGAT:p.I17551fs,TTN:NM_001256850:exon254:c.55433 55434insGAGAT:p.I18478fs,TTN:NM_001267550:exon304:c.60356 60357insGAGAT:p.I20119fs	Likely pathogenic	PVS1, PM2
	chr2:179456620 C>T	TTN	splicing	-	Likely pathogenic	PVS1, PM2
	chr2:179457670 C>A	TTN	nonsense	TTN:NM_003319:exon128:c.G31981T:p.E10661X,TTN:NM_133432:exon129:c.G32356T:p.E10786X,TTN:NM_133437:exon129:c.G32557T:p.E10853X,TTN:NM_133378:exon249:c.G51472T:p.E17158X,TTN:NM_001256850:exon250:c.G54253T:p.E18085X,TTN:NM_001267550:exon300:c.G59176T:p.E19726X	Pathogenic	PVS1, PM2, PP3
	chr2:179460312 G>A	TTN	nonsense	TTN:NM_003319:exon123:c.C30574T:p.R10192X,TTN:NM_133432:exon124:c.C30949T:p.R10317X,TTN:NM_133437:exon124:c.C31150T:p.R10384X,TTN:NM_133378:exon244:c.C50065T:p.R16689X,TTN:NM_001256850:exon245:c.C52846T:p.R17616X,TTN:NM_001267550:exon295:c.C57769T:p.R19257X	Pathogenic	PVS1, PM2, PP3, PP5
	chr2:179464371 G>A	TTN	nonsense	TTN:NM_003319:exon117:c.C29062T:p.Q9688X,TTN:NM_133432:exon118:c.C29437T:p.Q9813X,TTN:NM_133437:exon118:c.C29638T:p.Q9880X,TTN:NM_133378:exon238:c.C48553T:p.Q16185X,TTN:NM_001256850:exon239:c.C51334T:p.Q17112X,TTN:NM_001267550:exon289:c.C56257T:p.Q18753X	Pathogenic	PVS1, PM2, PP3
	chr2:179468602 C>T	TTN	splicing	-	Likely pathogenic	PVS1, PM2
	chr2:179468792 C>A	TTN	nonsense	TTN:NM_003319:exon110:c.G27427T:p.E9143X,TTN:NM_133432:exon111:c.G27802T:p.E9268X,TTN:NM_133437:exon111:c.G28003T:p.E9335X,TTN:NM_133378:exon231:c.G46918T:p.E15640X,TTN:NM_001256850:exon232:c.G49699T:p.E16567X,TTN:NM_001267550:exon282:c.G54622T:p.E18208X	Pathogenic	PVS1, PM2, PP3
	chr2:179468831 CACCAT>C	TTN	frameshift deletion	TTN:NM_003319:exon110:c.27383 27387del:p.N9128fs,TTN:NM_133432:exon111:c.27758 27762del:p.N9253fs,TTN:NM_133437:exon111:c.27959 27963del:p.N9320fs,TTN:NM_133378:exon231:c.46874 46878del:p.N15625fs,TTN:NM_001256850:exon232:c.49655 49659del:p.N16552fs,TTN:NM_001267550:exon282:c.54578 54582del:p.N18193fs	Likely pathogenic	PVS1, PM2
	chr2:179468939 CTACTT>C	TTN	frameshift deletion	TTN:NM_003319:exon110:c.27275 27279del:p.K9092fs,TTN:NM_133432:exon111:c.27650 27654del:p.K9217fs,TTN:NM_133437:exon111:c.27851 27855del:p.K9284fs,TTN:NM_133378:exon231:c.46766 46770del:p.K15589fs,TTN:NM_001256850:exon232:c.49547 49551del:p.K16516fs,TTN:NM_001267550:exon282:c.54470 54474del:p.K18157fs	Likely pathogenic	PVS1, PM2
	chr2:179469000 C>CTCTG	TTN	frameshift insertion	TTN:NM_003319:exon110:c.27218 27219insCAGA:p.E9073fs,TTN:NM_133432:exon111:c.27593 27594insCAGA:p.E9198fs,TTN:NM_133437:exon111:c.27794 27795insCAGA:p.E9265fs,TTN:NM_133378:exon231:c.46709 46710insCAGA:p.E15570fs,TTN:NM_001256850:exon232:c.49490 49491insCAGA:p.E16497fs,TTN:NM_001267550:exon282:c.54413 54414insCAGA:p.E18138fs	Likely pathogenic	PVS1, PM2
	chr2:179469506 T>A	TTN	nonsense	TTN:NM_003319:exon109:c.A27115T:p.K9039X,TTN:NM_133432:exon110:c.A27490T:p.K9164X,TTN:NM_133437:exon110:c.A27691T:p.K9231X,TTN:NM_133378:exon230:c.A46606T:p.K15536X,TTN:NM_001256850:exon231:c.A49387T:p.K16463X,TTN:NM_001267550:exon281:c.A54310T:p.K18104X	Pathogenic	PVS1, PM2, PP3
	chr2:179469581 CT>C	TTN	frameshift deletion	TTN:NM_003319:exon109:c.27039delA:p.K9013fs,TTN:NM_133432:exon110:c.27414delA:p.K9138fs,TTN:NM_133437:exon110:c.27615delA:p.K9205fs,TTN:NM_133378:exon230:c.46530delA:p.K15510fs,TTN:NM_001256850:exon231:c.49311delA:p.K16437fs,TTN:NM_001267550:exon281:c.54234delA:p.K18078fs	Likely pathogenic	PVS1, PM2
	chr2:179470331 A>C	TTN	nonsense	TTN:NM_003319:exon107:c.T26496G:p.Y8832X,TTN:NM_133432:exon108:c.T26871G:p.Y8957X,TTN:NM_133437:exon108:c.T27072G:p.Y9024X,TTN:NM_133378:exon228:c.T45987G:p.Y15329X,TTN:NM_001256850:exon229:c.T48768G:p.Y16256X,TTN:NM_001267550:exon279:c.T53691G:p.Y17897X	Likely pathogenic	PVS1, PM2
	chr2:179472209 G>A	TTN	nonsense	TTN:NM_003319:exon105:c.C26011T:p.R8671X,TTN:NM_133432:exon106:c.C26386T:p.R8796X,TTN:NM_133437:exon106:c.C26587T:p.R8863X,TTN:NM_133378:exon226:c.C45502T:p.R15168X,TTN:NM_001256850:exon227:c.C48283T:p.R16095X,TTN:NM_001267550:exon277:c.C53206T:p.R17736X	Pathogenic	PVS1, PM2, PP3
	chr2:179473331 AC>A	TTN	splicing	-	Likely pathogenic	PVS1, PM2
	chr2:179474016 G>A	TTN	nonsense	TTN:NM_003319:exon101:c.C24826T:p.R8276X,TTN:NM_133432:exon102:c.C25201T:p.R8401X,TTN:NM_133437:exon102:c.C25402T:p.R8468X,TTN:NM_133378:exon222:c.C44317T:p.R14773X,TTN:NM_001256850:exon223:c.C47098T:p.R15700X,TTN:NM_001267550:exon273:c.C52021T:p.R17341X	Pathogenic	PVS1, PM2, PP3, PP5
	chr2:179474816 C>T	TTN	splicing	-	Likely pathogenic	PVS1, PM2
	chr2:179476662 C>A	TTN	nonsense	TTN:NM_003319:exon96:c.G23179T:p.E7727X,TTN:NM_133432:exon97:c.G23554T:p.E7852X,TTN:NM_133437:exon97:c.G23755T:p.E7919X,TTN:NM_133378:exon217:c.G42670T:p.E14224X,TTN:NM_001256850:exon218:c.G45451T:p.E15151X,TTN:NM_001267550:exon268:c.G50374T:p.E16792X	Pathogenic	PVS1, PM2, PP3
	chr2:179477578 G>A	TTN	nonsense	TTN:NM_003319:exon93:c.C22675T:p.R7559X,TTN:NM_133432:exon94:c.C23050T:p.R7684X,TTN:NM_133437:exon94:c.C23251T:p.R7751X,TTN:NM_133378:exon214:c.C42166T:p.R14056X,TTN:NM_001256850:exon215:c.C44947T:p.R14983X,TTN:NM_001267550:exon265:c.C49870T:p.R16624X	Pathogenic	PVS1, PM2, PP3
	chr2:179480366 A>G	TTN	splicing	-	Likely pathogenic	PVS1, PM2
	chr2:179481235 G>A	TTN	nonsense	TTN:NM_003319:exon85:c.C21088T:p.R7030X,TTN:NM_133432:exon86:c.C21463T:p.R7155X,TTN:NM_133437:exon86:c.C21664T:p.R7222X,TTN:NM_133378:exon206:c.C40579T:p.R13527X,TTN:NM_001256850:exon207:c.C43360T:p.R14454X,TTN:NM_001267550:exon257:c.C48283T:p.R16095X	Pathogenic	PVS1, PM2, PP3, PP5
	chr2:179481609 G>GTACTT	TTN	frameshift insertion	TTN:NM_003319:exon84:c.20811 20812insAAGTA:p.L6938fs,TTN:NM_133432:exon85:c.21186 21187insAAGTA:p.L7063fs,TTN:NM_133437:exon85:c.21387 21388insAAGTA:p.L7130fs,TTN:NM_133378:exon205:c.40302 40303insAAGTA:p.L13435fs,TTN:NM_001256850:exon206:c.43083 43084insAAGTA:p.L14362fs,TTN:NM_001267550:exon256:c.48006 48007insAAGTA:p.L16003fs	Likely pathogenic	PVS1, PM2
	chr2:179481846 C>T	TTN	splicing	-	Likely pathogenic	PVS1, PM2
	chr2:179482809 C>G	TTN	splicing	-	Likely pathogenic	PVS1, PM2
	chr2:179494967 C>T	TTN	splicing	-	Likely pathogenic	PVS1, PM2
	chr2:179494977 G>A	TTN	nonsense	TTN:NM_003319:exon67:c.C17077T:p.R5693X,TTN:NM_133432:exon68:c.C17452T:p.R5818X,TTN:NM_133437:exon68:c.C17653T:p.R5885X,TTN:NM_133378:exon188:c.C36568T:p.R12190X,TTN:NM_001256850:exon189:c.C39349T:p.R13117X,TTN:NM_001267550:exon239:c.C44272T:p.R14758X	Pathogenic	PVS1, PM2, PP3, PP5
	chr2:179494980 G>C	TTN	missense	TTN:NM_003319:exon67:c.C17074G:p.L5692V,TTN:NM_133432:exon68:c.C17449G:p.L5817V,TTN:NM_133437:exon68:c.C17650G:p.L5884V,TTN:NM_133378:exon188:c.C36565G:p.L12189V,TTN:NM_001256850:exon189:c.C39346G:p.L13116V,TTN:NM_001267550:exon239:c.C44269G:p.L14757V	Likely pathogenic	PS1, PM2
	chr2:179495921 C>T	TTN	nonsense	TTN:NM_003319:exon65:c.G16659A:p.W5553X,TTN:NM_133432:exon66:c.G17034A:p.W5678X,TTN:NM_133437:exon66:c.G17235A:p.W5745X,TTN:NM_133378:exon186:c.G36150A:p.W12050X,TTN:NM_001256850:exon187:c.G38931A:p.W12977X,TTN:NM_001267550:exon237:c.G43854A:p.W14618X	Pathogenic	PVS1, PM2, PP3
	chr2:179500166 C>A	TTN	splicing	-	Likely pathogenic	PVS1, PM2
	chr2:179500825 G>A	TTN	nonsense	TTN:NM_003319:exon54:c.C14278T:p.R4760X,TTN:NM_133432:exon55:c.C14653T:p.R4885X,TTN:NM_133437:exon55:c.C14854T:p.R4952X,TTN:NM_133378:exon175:c.C33769T:p.R11257X,TTN:NM_001256850:exon176:c.C36550T:p.R12184X,TTN:NM_001267550:exon226:c.C41473T:p.R13825X	Pathogenic	PVS1, PM2, PP5
	chr2:179500879 CT>C	TTN	frameshift deletion	TTN:NM_003319:exon54:c.14223delA:p.K4741fs,TTN:NM_133432:exon55:c.14598delA:p.K4866fs,TTN:NM_133437:exon55:c.14799delA:p.K4933fs,TTN:NM_133378:exon175:c.33714delA:p.K11238fs,TTN:NM_001256850:exon176:c.36495delA:p.K12165fs,TTN:NM_001267550:exon226:c.41418delA:p.K13806fs	Likely pathogenic	PVS1, PM2
	chr2:179501421 AG>A	TTN	nonsense	TTN:NM_003319:exon53:c.13837delC:p.L4613X,TTN:NM_133432:exon54:c.14212delC:p.L4738X,TTN:NM_133437:exon54:c.14413delC:p.L4805X,TTN:NM_133378:exon174:c.33328delC:p.L11110X,TTN:NM_001256850:exon175:c.36109delC:p.L12037X,TTN:NM_001267550:exon225:c.41032delC:p.L13678X	Likely pathogenic	PVS1, PM2
	chr2:179517660 T>G	TTN	splicing	-	Likely pathogenic	PVS1, PM2
	chr2:179518983 T>A	TTN	nonsense	TTN:NM_001267550:exon193:c.A38332T:p.K12778X	Pathogenic	PVS1, PM2, PP3
	chr2:179523523 T>A	TTN	splicing	-	Likely pathogenic	PVS1, PM2
	chr2:179530504 G>A	TTN	nonsense	TTN:NM_001267550:exon164:c.C35890T:p.R11964X	Likely pathogenic	PVS1, PM2
	chr2:179558417 C>T	TTN	splicing	-	Likely pathogenic	PVS1, PM2
	chr2:179571288 G>T	TTN	nonsense	TTN:NM_133378:exon99:c.C25581A:p.C8527X,TTN:NM_001256850:exon100:c.C28362A:p.C9454X,TTN:NM_001267550:exon102:c.C29313A:p.C9771X	Likely pathogenic	PVS1, PM2
	chr2:179582538 C>G	TTN	splicing	-	Likely pathogenic	PVS1, PM2
	chr2:179595487 GC>G	TTN	frameshift deletion	TTN:NM_133378:exon58:c.14040delG:p.K4680fs,TTN:NM_001256850:exon59:c.16821delG:p.K5607fs,TTN:NM_001267550:exon61:c.17772delG:p.K5924fs	Likely pathogenic	PVS1, PM2
	chr2:179595765 G>GT	TTN	frameshift insertion	TTN:NM_133378:exon57:c.13894dupA:p.T4632fs,TTN:NM_001256850:exon58:c.16675dupA:p.T5559fs,TTN:NM_001267550:exon60:c.17626dupA:p.T5876fs	Likely pathogenic	PVS1, PM2
	chr2:179604536 TC>T	TTN	frameshift deletion	TTN:NM_003319:exon45:c.12334delG:p.D4112fs,TTN:NM_001256850:exon46:c.12472delG:p.D4158fs,TTN:NM_133432:exon46:c.12709delG:p.D4237fs,TTN:NM_133437:exon46:c.12910delG:p.D4304fs,TTN:NM_001267550:exon48:c.13423delG:p.D4475fs	Likely pathogenic	PVS1, PM2
	chr2:179604706 C>T	TTN	nonsense	TTN:NM_003319:exon45:c.G12165A:p.W4055X,TTN:NM_001256850:exon46:c.G12303A:p.W4101X,TTN:NM_133432:exon46:c.G12540A:p.W4180X,TTN:NM_133437:exon46:c.G12741A:p.W4247X,TTN:NM_001267550:exon48:c.G13254A:p.W4418X	Pathogenic	PVS1, PM2, PP3
	chr2:179604886 CT>C	TTN	frameshift deletion	TTN:NM_003319:exon45:c.11984delA:p.E3995fs,TTN:NM_001256850:exon46:c.12122delA:p.E4041fs,TTN:NM_133432:exon46:c.12359delA:p.E4120fs,TTN:NM_133437:exon46:c.12560delA:p.E4187fs,TTN:NM_001267550:exon48:c.13073delA:p.E4358fs	Likely pathogenic	PVS1, PM2
	chr2:179606088 CA>C	TTN	frameshift deletion	TTN:NM_003319:exon45:c.10782delT:p.F3594fs,TTN:NM_001256850:exon46:c.10920delT:p.F3640fs,TTN:NM_133432:exon46:c.11157delT:p.F3719fs,TTN:NM_133437:exon46:c.11358delT:p.F3786fs,TTN:NM_001267550:exon48:c.11871delT:p.F3957fs	Likely pathogenic	PVS1, PM2
	chr2:179606500 TG>T	TTN	frameshift deletion	TTN:NM_003319:exon45:c.10370delC:p.P3457fs,TTN:NM_001256850:exon46:c.10508delC:p.P3503fs,TTN:NM_133432:exon46:c.10745delC:p.P3582fs,TTN:NM_133437:exon46:c.10946delC:p.P3649fs,TTN:NM_001267550:exon48:c.11459delC:p.P3820fs	Likely pathogenic	PVS1, PM2
	chr2:179613873 A>C	TTN	nonsense	TTN:NM_133379:exon46:c.T13254G:p.Y4418X	Pathogenic	PVS1, PM2, PP3
	chr2:179614061 G>A	TTN	nonsense	TTN:NM_133379:exon46:c.C13066T:p.Q4356X	Pathogenic	PVS1, PM2, PP3
	chr2:179614129 A>AT	TTN	frameshift insertion	TTN:NM_133379:exon46:c.12997dupA:p.I4333fs	Likely pathogenic	PVS1, PM2
	chr2:179615321 G>A	TTN	nonsense	TTN:NM_133379:exon46:c.C11806T:p.R3936X	Pathogenic	PVS1, PM2, PP3, BP6
	chr2:179615477 CA>C	TTN	frameshift deletion	TTN:NM_133379:exon46:c.11649delT:p.F3883fs	Likely pathogenic	PVS1, PM2
	chr2:179620948 C>G	TTN	splicing	-	Likely pathogenic	PVS1, PM2
	chr2:179621384 C>A	TTN	nonsense	TTN:NM_133437:exon44:c.G10306T:p.E3436X,TTN:NM_001267550:exon46:c.G10819T:p.E3607X	Likely pathogenic	PVS1, PM2
	chr2:179631340 C>A	TTN	splicing	-	Likely pathogenic	PVS1, PM2
	chr2:179634405 C>T	TTN	splicing	-	Likely pathogenic	PVS1, PM2
	chr2:179637977 TTTCCTTGTCCTTAAAA>T	TTN	frameshift deletion	TTN:NM_003319:exon32:c.7560 7575del:p.N2520fs,TTN:NM_133432:exon32:c.7560 7575del:p.N2520fs,TTN:NM_133437:exon32:c.7560 7575del:p.N2520fs,TTN:NM_001256850:exon33:c.7698 7713del:p.N2566fs,TTN:NM_001267550:exon33:c.7698 7713del:p.N2566fs,TTN:NM_133378:exon33:c.7698 7713del:p.N2566fs,TTN:NM_133379:exon33:c.7698 7713del:p.N2566fs	Likely pathogenic	PVS1, PM2
	chr2:179638282 G>A	TTN	nonsense	TTN:NM_003319:exon31:c.C7363T:p.R2455X,TTN:NM_133432:exon31:c.C7363T:p.R2455X,TTN:NM_133437:exon31:c.C7363T:p.R2455X,TTN:NM_001256850:exon32:c.C7501T:p.R2501X,TTN:NM_001267550:exon32:c.C7501T:p.R2501X,TTN:NM_133378:exon32:c.C7501T:p.R2501X,TTN:NM_133379:exon32:c.C7501T:p.R2501X	Pathogenic	PVS1, PM2, PP3
	chr2:179647792 C>G	TTN	splicing	-	Likely pathogenic	PVS1, PM2
	chr2:179648832 C>A	TTN	nonsense	TTN:NM_003319:exon15:c.G2602T:p.E868X,TTN:NM_133432:exon15:c.G2602T:p.E868X,TTN:NM_133437:exon15:c.G2602T:p.E868X,TTN:NM_001256850:exon16:c.G2740T:p.E914X,TTN:NM_001267550:exon16:c.G2740T:p.E914X,TTN:NM_133378:exon16:c.G2740T:p.E914X,TTN:NM_133379:exon16:c.G2740T:p.E914X	Pathogenic	PVS1, PM2, PP3
	chr2:179650739 C>CA	TTN	frameshift insertion	TTN:NM_003319:exon13:c.2067 2068insT:p.G690fs,TTN:NM_133432:exon13:c.2067 2068insT:p.G690fs,TTN:NM_133437:exon13:c.2067 2068insT:p.G690fs,TTN:NM_001256850:exon14:c.2205 2206insT:p.G736fs,TTN:NM_001267550:exon14:c.2205 2206insT:p.G736fs,TTN:NM_133378:exon14:c.2205 2206insT:p.G736fs,TTN:NM_133379:exon14:c.2205 2206insT:p.G736fs	Likely pathogenic	PVS1, PM2
	chr2:179650808 G>A	TTN	nonsense	TTN:NM_003319:exon13:c.C1999T:p.R667X,TTN:NM_133432:exon13:c.C1999T:p.R667X,TTN:NM_133437:exon13:c.C1999T:p.R667X,TTN:NM_001256850:exon14:c.C2137T:p.R713X,TTN:NM_001267550:exon14:c.C2137T:p.R713X,TTN:NM_133378:exon14:c.C2137T:p.R713X,TTN:NM_133379:exon14:c.C2137T:p.R713X	Pathogenic	PVS1, PM2, PP3
	chr2:179655434 C>T	TTN	splicing	-	Likely pathogenic	PVS1, PM2
	chr2:179659647 A>G	TTN	splicing	-	Likely pathogenic	PVS1, PM2
	chr2:179665291 G>C	TTN	nonsense	TTN:NM_001256850:exon4:c.C414G:p.Y138X,TTN:NM_001267550:exon4:c.C414G:p.Y138X,TTN:NM_003319:exon4:c.C414G:p.Y138X,TTN:NM_133378:exon4:c.C414G:p.Y138X,TTN:NM_133379:exon4:c.C414G:p.Y138X,TTN:NM_133432:exon4:c.C414G:p.Y138X,TTN:NM_133437:exon4:c.C414G:p.Y138X	Likely pathogenic	PVS1, PM2
	chr20:42788645 GC>G	JPH2	frameshift deletion	JPH2:NM_020433:exon2:c.781delG:p.A261fs	Likely pathogenic	PVS1, PM2
	chr20:42788815 G>GCCGA	JPH2	frameshift insertion	JPH2:NM_020433:exon2:c.611 612insTCGG:p.L204fs	Likely pathogenic	PVS1, PM2
	chr20:42815000 CTTGCAGGCCAT>C	JPH2	frameshift deletion	JPH2:NM_020433:exon1:c.335 345del:p.N112fs,JPH2:NM_175913:exon1:c.335 345del:p.N112fs	Likely pathogenic	PVS1, PM2
	chr3:38601826 C>T	SCN5A	missense	SCN5A:NM_001160161:exon22:c.G3895A:p.V1299M,SCN5A:NM_000335:exon23:c.G4054A:p.V1352M,SCN5A:NM_001099404:exon23:c.G4057A:p.V1353M,SCN5A:NM_001099405:exon23:c.G4057A:p.V1353M,SCN5A:NM_001160160:exon23:c.G4054A:p.V1352M,SCN5A:NM_198056:exon23:c.G4057A:p.V1353M	Likely pathogenic	PM1, PM2, PP3, PP5, BP1
	chr3:38640439 C>A	SCN5A	missense	SCN5A:NM_000335:exon13:c.G1993T:p.A665S,SCN5A:NM_001099404:exon13:c.G1993T:p.A665S,SCN5A:NM_001099405:exon13:c.G1993T:p.A665S,SCN5A:NM_001160160:exon13:c.G1993T:p.A665S,SCN5A:NM_001160161:exon13:c.G1993T:p.A665S,SCN5A:NM_198056:exon13:c.G1993T:p.A665S	Likely pathogenic	PM1, PM2, PP3, PP5, BP1
	chr3:52486161 CA>C	TNNC1	frameshift deletion	TNNC1:NM_003280:exon3:c.162delT:p.P54fs	Likely pathogenic	PVS1, PM2
	chr4:186423612 T>TA	PDLIM3	nonsense	PDLIM3:NM_001257963:exon5:c.429dupT:p.K144 Y145delinsX,PDLIM3:NM_001114107:exon7:c.786dupT:p.K263 Y264delinsX,PDLIM3:NM_001257962:exon7:c.666dupT:p.K223 Y224delinsX,PDLIM3:NM_014476:exon8:c.930dupT:p.K311 Y312delinsX	Likely pathogenic	PVS1, PM2
	chr4:186423639 T>C	PDLIM3	splicing	-	Likely pathogenic	PVS1, PM2
	chr6:112441484 A>C	LAMA4	splicing	-	Likely pathogenic	PVS1, PM2
	chr6:112452303 A>ATC	LAMA4	frameshift insertion	LAMA4:NM_001105206:exon29:c.3834 3835insGA:p.S1279fs,LAMA4:NM_001105207:exon29:c.3813 3814insGA:p.S1272fs,LAMA4:NM_002290:exon29:c.3813 3814insGA:p.S1272fs	Likely pathogenic	PVS1, PM2
	chr6:112496514 C>T	LAMA4	splicing	-	Likely pathogenic	PVS1, PM2
	chr6:118880088 G>T	PLN	nonsense	PLN:NM_002667:exon2:c.G4T:p.E2X	Likely pathogenic	PVS1, PM2
	chr6:118880109 C>T	PLN	missense	PLN:NM_002667:exon2:c.C25T:p.R9C	Pathogenic	PS1, PS3, PS4, PM2, PP1, PP2, PP3
	chr6:152640152 T>TA	SYNE1	splicing	-	Likely pathogenic	PVS1, PM2
	chr6:152673457 CTG>C	SYNE1	frameshift deletion	SYNE1:NM_033071:exon70:c.11238 11239del:p.H3746fs,SYNE1:NM_182961:exon70:c.11283 11284del:p.H3761fs	Likely pathogenic	PVS1, PM2
	chr6:152675859 CTT>C	SYNE1	frameshift deletion	SYNE1:NM_033071:exon67:c.10880 10881del:p.K3627fs,SYNE1:NM_182961:exon67:c.10859 10860del:p.K3620fs	Likely pathogenic	PVS1, PM2
	chr6:152776647 G>A	SYNE1	nonsense	SYNE1:NM_033071:exon24:c.C2827T:p.R943X,SYNE1:NM_182961:exon24:c.C2806T:p.R936X	Pathogenic	PVS1, PM2, PP3
	chr6:152806052 A>T	SYNE1	nonsense	SYNE1:NM_033071:exon13:c.T1124A:p.L375X,SYNE1:NM_182961:exon13:c.T1103A:p.L368X	Pathogenic	PVS1, PM2, PP3
	chr6:7563990 C>T	DSP	nonsense	DSP:NM_001008844:exon6:c.C748T:p.Q250X,DSP:NM_001319034:exon6:c.C748T:p.Q250X,DSP:NM_004415:exon6:c.C748T:p.Q250X	Pathogenic	PVS1, PM2, PP3
	chr6:7568096 ACATG>A	DSP	frameshift deletion	DSP:NM_001008844:exon10:c.1224 1227del:p.N408fs,DSP:NM_001319034:exon10:c.1224 1227del:p.N408fs,DSP:NM_004415:exon10:c.1224 1227del:p.N408fs	Likely pathogenic	PVS1, PM2
	chr6:7577219 C>T	DSP	nonsense	DSP:NM_001008844:exon20:c.C2821T:p.R941X,DSP:NM_001319034:exon20:c.C2821T:p.R941X,DSP:NM_004415:exon20:c.C2821T:p.R941X	Pathogenic	PVS1, PM2, PP3, PP5
	chr6:7580222 C>T	DSP	nonsense	DSP:NM_001319034:exon23:c.C3799T:p.R1267X,DSP:NM_004415:exon23:c.C3799T:p.R1267X	Pathogenic	PVS1, PM2, PP3, PP5
	chr6:7580621 C>T	DSP	nonsense	DSP:NM_004415:exon23:c.C4198T:p.R1400X	Pathogenic	PVS1, PM2, PP5
	chr6:7581438 AG>A	DSP	frameshift deletion	DSP:NM_004415:exon23:c.5016delG:p.Q1672fs	Likely pathogenic	PVS1, PM2
	chr6:7584541 CTT>C	DSP	frameshift deletion	DSP:NM_001008844:exon24:c.5250 5251del:p.S1750fs,DSP:NM_001319034:exon24:c.5718 5719del:p.S1906fs,DSP:NM_004415:exon24:c.7047 7048del:p.S2349fs	Likely pathogenic	PVS1, PM2
	chr6:7585369 CAG>C	DSP	frameshift deletion	DSP:NM_001008844:exon24:c.6078 6079del:p.T2026fs,DSP:NM_001319034:exon24:c.6546 6547del:p.T2182fs,DSP:NM_004415:exon24:c.7875 7876del:p.T2625fs	Likely pathogenic	PVS1, PM2
	chr6:7585826 C>CA	DSP	frameshift insertion	DSP:NM_001008844:exon24:c.6535dupA:p.P2178fs,DSP:NM_001319034:exon24:c.7003dupA:p.P2334fs,DSP:NM_004415:exon24:c.8332dupA:p.P2777fs	Likely pathogenic	PVS1, PM2
	chr7:128477462 C>CGA	FLNC	frameshift insertion	FLNC:NM_001127487:exon4:c.710 711insGA:p.P237fs,FLNC:NM_001458:exon4:c.710 711insGA:p.P237fs	Likely pathogenic	PVS1, PM2
	chr7:128477557 C>T	FLNC	nonsense	FLNC:NM_001127487:exon4:c.C805T:p.R269X,FLNC:NM_001458:exon4:c.C805T:p.R269X	Pathogenic	PVS1，PM2
	chr7:128477603 G>C	FLNC	splicing	-	Likely pathogenic	PVS1, PM2
	chr7:128480139 A>T	FLNC	nonsense	FLNC:NM_001127487:exon9:c.A1474T:p.K492X,FLNC:NM_001458:exon9:c.A1474T:p.K492X	Pathogenic	PVS1, PM2, PP3
	chr7:128481226 TTC>T	FLNC	frameshift deletion	FLNC:NM_001127487:exon12:c.1817 1818del:p.F606fs,FLNC:NM_001458:exon12:c.1817 1818del:p.F606fs	Likely pathogenic	PVS1, PM2
	chr7:128482356 G>GC	FLNC	frameshift insertion	FLNC:NM_001127487:exon14:c.2194dupC:p.V731fs,FLNC:NM_001458:exon14:c.2194dupC:p.V731fs	Likely pathogenic	PVS1, PM2
	chr7:128484099 C>T	FLNC	nonsense	FLNC:NM_001127487:exon20:c.C2971T:p.R991X,FLNC:NM_001458:exon20:c.C2971T:p.R991X	Pathogenic	PVS1, PM2, PP3, PP5
	chr7:128488905 CTG>C	FLNC	frameshift deletion	FLNC:NM_001127487:exon28:c.4797 4798del:p.T1599fs,FLNC:NM_001458:exon28:c.4797 4798del:p.T1599fs	Likely pathogenic	PVS1, PM2
	chr7:128489402 C>T	FLNC	nonsense	FLNC:NM_001127487:exon30:c.C4969T:p.R1657X,FLNC:NM_001458:exon30:c.C4969T:p.R1657X	Pathogenic	PVS1, PM2, PP3
	chr7:128491547 G>T	FLNC	nonsense	FLNC:NM_001127487:exon34:c.G5608T:p.E1870X,FLNC:NM_001458:exon35:c.G5707T:p.E1903X	Pathogenic	PVS1, PM2, PP3
	chr7:128494863 TG>T	FLNC	frameshift deletion	FLNC:NM_001127487:exon41:c.6934delG:p.G2312fs,FLNC:NM_001458:exon42:c.7033delG:p.G2345fs	Likely pathogenic	PVS1, PM2
	chr7:128496572 G>T	FLNC	nonsense	FLNC:NM_001127487:exon43:c.G7153T:p.E2385X,FLNC:NM_001458:exon44:c.G7252T:p.E2418X	Pathogenic	PVS1, PM2, PP3
	chr9:108366662 G>C	FKTN	missense	FKTN:NM_001351498:exon5:c.G536C:p.R179T,FKTN:NM_006731:exon5:c.G536C:p.R179T,FKTN:NM_001079802:exon6:c.G536C:p.R179T,FKTN:NM_001198963:exon6:c.G536C:p.R179T,FKTN:NM_001351501:exon6:c.G140C:p.R47T,FKTN:NM_001351496:exon7:c.G536C:p.R179T,FKTN:NM_001351500:exon7:c.G140C:p.R47T,FKTN:NM_001351497:exon8:c.G467C:p.R156T,FKTN:NM_001351499:exon8:c.G140C:p.R47T,FKTN:NM_001351502:exon9:c.G140C:p.R47T	Likely pathogenic	PS1, PM2, PP3
	chr9:108382269 GT>G	FKTN	frameshift deletion	FKTN:NM_001351498:exon9:c.1100delT:p.V367fs,FKTN:NM_006731:exon9:c.1100delT:p.V367fs,FKTN:NM_001079802:exon10:c.1100delT:p.V367fs,FKTN:NM_001198963:exon10:c.1100delT:p.V367fs,FKTN:NM_001351501:exon10:c.704delT:p.V235fs,FKTN:NM_001351496:exon11:c.1100delT:p.V367fs,FKTN:NM_001351500:exon11:c.704delT:p.V235fs,FKTN:NM_001351497:exon12:c.1031delT:p.V344fs,FKTN:NM_001351499:exon12:c.704delT:p.V235fs,FK…	Pathogenic/Likely pathogenic	PVS1, PM2
	chrX:119576453 C>T	LAMP2	splicing	-	Likely pathogenic	PVS1, PM2
	chrX:119576470 AT>A	LAMP2	frameshift deletion	LAMP2:NM_001122606:exon7:c.911delA:p.Y304fs,LAMP2:NM_002294:exon7:c.911delA:p.Y304fs,LAMP2:NM_013995:exon7:c.911delA:p.Y304fs	Likely pathogenic	PVS1, PM2
	chrX:119603024 T>A	LAMP2	missense	LAMP2:NM_001122606:exon1:c.A1T:p.M1L,LAMP2:NM_002294:exon1:c.A1T:p.M1L,LAMP2:NM_013995:exon1:c.A1T:p.M1L	Likely pathogenic	PS1，PM2
	chrX:32381077 T>C	DMD	splicing	-	Likely pathogenic	PVS1, PM2
	chrX:32613995 T>A	DMD	splicing	-	Likely pathogenic	PVS1, PM2
